# Supplementary material for: Qualitative transcriptional signatures for evaluating the maturity degree of pluripotent stem cell-derived cardiomyocytes
Source: Stem Cell Res Ther. 2019 Mar 29;10:113. doi: 10.1186/s13287-019-1205-1 (PMC6440140; doi:10.1186/s13287-019-1205-1)
Supplement: Supplementary file 1 — Table S1. The datasets for human normal adult cardiac tissue and ESCs samples. Table S2. The brief description of the cell culture and isolation from cardiac tissue for the datasets. Table S3. The maturity scores for 68 normal adult cardiac tissue and 72 ESC samples. Table S4. The enriched pathways of DEGs for 1-year PSC-CMs. (XLSX 26 kb) [file 13287_2019_1205_MOESM1_ESM.xlsx]

## Sheet: Table S1
Table S1. The datasets for human normal adult cardiac tissue and ESCs samples
Sample type	Accession	Platform	Sample size	Sample source	Data link
ESCs	GSE35373	GPL570	1	ESCs	https://www.ncbi.nlm.nih.gov/geo/query/acc.cgi?acc=GSE35373
	GSE14503	GPL570	3	T3ES ESCs	https://www.ncbi.nlm.nih.gov/geo/query/acc.cgi?acc=GSE14503
	GSE10809	GPL570	4	CA1 and CA2 ESCs	https://www.ncbi.nlm.nih.gov/geo/query/acc.cgi?acc=GSE10809
	GSE30792	GPL570	1	Shef4 ESCs	https://www.ncbi.nlm.nih.gov/geo/query/acc.cgi?acc=GSE30792
	GSE9865	GPL570	2	HSF1 and H9 ESCs	https://www.ncbi.nlm.nih.gov/geo/query/acc.cgi?acc=GSE9865
	GSE12390	GPL570	3	HUES ESCs	https://www.ncbi.nlm.nih.gov/geo/query/acc.cgi?acc=GSE12390
	GSE13828	GPL570	5	H1, H7, H9, H13B and H14A ESCs	https://www.ncbi.nlm.nih.gov/geo/query/acc.cgi?acc=GSE13828
	GSE16093	GPL570	1	H9 ESCs	https://www.ncbi.nlm.nih.gov/geo/query/acc.cgi?acc=GSE16093
	GSE18180	GPL570	1	ESCs from blastocyst	https://www.ncbi.nlm.nih.gov/geo/query/acc.cgi?acc=GSE18180
	GSE20126	GPL570	4	HES3 and BG01V ESCs	https://www.ncbi.nlm.nih.gov/geo/query/acc.cgi?acc=GSE20126
	GSE24530	GPL570	8	H1 ESCs	https://www.ncbi.nlm.nih.gov/geo/query/acc.cgi?acc=GSE24530
	GSE25090	GPL570	1	ESCs	https://www.ncbi.nlm.nih.gov/geo/query/acc.cgi?acc=GSE25090
	GSE26672	GPL570	5	H1, H7, H9, H13B and H14A ESCs	https://www.ncbi.nlm.nih.gov/geo/query/acc.cgi?acc=GSE26672
	GSE26862	GPL570	3	H9 ESCs	https://www.ncbi.nlm.nih.gov/geo/query/acc.cgi?acc=GSE26862
	GSE27280	GPL570	2	NTU1 and H9 ESCs	https://www.ncbi.nlm.nih.gov/geo/query/acc.cgi?acc=GSE27280
	GSE29115	GPL570	2	H9 ESCs	https://www.ncbi.nlm.nih.gov/geo/query/acc.cgi?acc=GSE29115
	GSE33864	GPL570	3	HSF-6 (8) ESCs	https://www.ncbi.nlm.nih.gov/geo/query/acc.cgi?acc=GSE33864
	GSE37258	GPL570	3	SHhES2 ESCs	https://www.ncbi.nlm.nih.gov/geo/query/acc.cgi?acc=GSE37258
	GSE48830	GPL570	2	H9 ESCs	https://www.ncbi.nlm.nih.gov/geo/query/acc.cgi?acc=GSE48830
	GSE52158	GPL570	3	HES3 ESCs	https://www.ncbi.nlm.nih.gov/geo/query/acc.cgi?acc=GSE52158
	GSE61050	GPL570	1	H9 ESCs	https://www.ncbi.nlm.nih.gov/geo/query/acc.cgi?acc=GSE61050
	GSE7179	GPL570	6	VUB01 and SA01 ESCs	https://www.ncbi.nlm.nih.gov/geo/query/acc.cgi?acc=GSE7179
	GSE54186	GPL570	4	H1 and H9 ESCs	https://www.ncbi.nlm.nih.gov/geo/query/acc.cgi?acc=GSE54186
	GSE56906	GPL570	2	H1 ESCs	https://www.ncbi.nlm.nih.gov/geo/query/acc.cgi?acc=GSE56906
	GSE33789	GPL570	10	BG02, ES02, TE03, UC01 and WA01 ESCs	https://www.ncbi.nlm.nih.gov/geo/query/acc.cgi?acc=GSE33789
	GSE55395	GPL570	2	ESCs	https://www.ncbi.nlm.nih.gov/geo/query/acc.cgi?acc=GSE55395
	GSE7896	GPL570	3	Sheff4 ESCs	https://www.ncbi.nlm.nih.gov/geo/query/acc.cgi?acc=GSE7896
	GSE38662	GPL570	72	chHES ESCs	https://www.ncbi.nlm.nih.gov/geo/query/acc.cgi?acc=GSE38662
	GSE35108	GPL6244	1	H7 ESCs	https://www.ncbi.nlm.nih.gov/geo/query/acc.cgi?acc=GSE35108
	GSE23034	GPL10666 (GPL6244)	3	H1, H7 and H9 ESCs	https://www.ncbi.nlm.nih.gov/geo/query/acc.cgi?acc=GSE23034
	E-MEXP-2654	A-AFFY-141 (GPL6244)	3	SA002 ESCs	https://www.ebi.ac.uk/arrayexpress/experiments/E-MEXP-2654/
	GSE50704	GPL6884	2	ES02 ESCs	https://www.ncbi.nlm.nih.gov/geo/query/acc.cgi?acc=GSE50704
	GSE40593	GPL6884	3	H9 ESCs	https://www.ncbi.nlm.nih.gov/geo/query/acc.cgi?acc=GSE40593
	GSE68624	GPL10558	4	H1 ESCs	https://www.ncbi.nlm.nih.gov/geo/query/acc.cgi?acc=GSE68624
	GSE55939	GPL11154	1	H9 ESCs	https://www.ncbi.nlm.nih.gov/geo/query/acc.cgi?acc=GSE55939
	GSE67915	GPL11154	2	H1 and H9 ESCs	https://www.ncbi.nlm.nih.gov/geo/query/acc.cgi?acc=GSE67915
	GSE52285	GPL11154	2	H9 ESCs	https://www.ncbi.nlm.nih.gov/geo/query/acc.cgi?acc=GSE52285
	GSE52133	GPL11154	3	ESCs	https://www.ncbi.nlm.nih.gov/geo/query/acc.cgi?acc=GSE52133
	GSE51607	GPL11154	3	H1, H7 and H9 ESCs	https://www.ncbi.nlm.nih.gov/geo/query/acc.cgi?acc=GSE51607
	GSE39661	GPL9115	1	H1 ESCs	https://www.ncbi.nlm.nih.gov/geo/query/acc.cgi?acc=GSE39661
	GSE48257	GPL15207	3	H9 ESCs	https://www.ncbi.nlm.nih.gov/geo/query/acc.cgi?acc=GSE48257
normal adult cardiac tissue	GSE42955	GPL6244	5	left ventricle	https://www.ncbi.nlm.nih.gov/geo/query/acc.cgi?acc=GSE42955
	GSE26887	GPL6244	5	left ventricle	https://www.ncbi.nlm.nih.gov/geo/query/acc.cgi?acc=GSE26887
	E-MEXP-2654	GPL6244	3	heart tissue	https://www.ebi.ac.uk/arrayexpress/experiments/E-MEXP-2654/
	E-MEXP-3396	GPL6244	10	right atrium, left ventricle	https://www.ebi.ac.uk/arrayexpress/experiments/E-MEXP-3396/
	GSE67492	GPL6244	2	right ventricule	https://www.ncbi.nlm.nih.gov/geo/query/acc.cgi?acc=GSE67492
	GSE79962	GPL6244	11	left ventricle	https://www.ncbi.nlm.nih.gov/geo/query/acc.cgi?acc=GSE79962
	GSE21610	GPL570	8	left ventricle	https://www.ncbi.nlm.nih.gov/geo/query/acc.cgi?acc=GSE21610
	GSE29819	GPL570	12	left and right ventricle	https://www.ncbi.nlm.nih.gov/geo/query/acc.cgi?acc=GSE29819
	GSE76701	GPL570	4	left ventricle	https://www.ncbi.nlm.nih.gov/geo/query/acc.cgi?acc=GSE76701
	GSE3526	GPL570	6	atrium,ventricle	https://www.ncbi.nlm.nih.gov/geo/query/acc.cgi?acc=GSE3526
	GSE46224	GPL11154	8	left ventricle	https://www.ncbi.nlm.nih.gov/geo/query/acc.cgi?acc=GSE46224
	GSE62913	GPL11154	2	heart tissue	https://www.ncbi.nlm.nih.gov/geo/query/acc.cgi?acc=GSE62913
	GSE52601	GPL10558	4	left ventricle	https://www.ncbi.nlm.nih.gov/geo/query/acc.cgi?acc=GSE52601
	GSE63045	GPL10558	3	atrium	https://www.ncbi.nlm.nih.gov/geo/query/acc.cgi?acc=GSE63045
	GSE57338	GPL11532	136	left ventricle	https://www.ncbi.nlm.nih.gov/geo/query/acc.cgi?acc=GSE57338
	GSE32453	GPL6104	5	cardiac septum	https://www.ncbi.nlm.nih.gov/geo/query/acc.cgi?acc=GSE32453
	GSE36961	GPL15389	39	cardiac tissue	https://www.ncbi.nlm.nih.gov/geo/query/acc.cgi?acc=GSE36961

## Sheet: Table S2
Table S2. The briefly description of the cell culture and isolation from cardiac tissue for the datasets
Sample type	Accession	Platform	Sample size	Cell culture and isolation from tissue	Data link
normal adult cardiac tissue	GSE42955	GPL6244	5	Transmural samples were taken from near the apex of the left ventricle and stored 4℃ for a maximum of 6 h from the time of coronary circulation loss. Samples were stored at -80℃ until the RNA extraction was performed.	https://www.ncbi.nlm.nih.gov/geo/query/acc.cgi?acc=GSE42955
	GSE26887	GPL6244	5	Left ventricle cardiac biopsies were obtained during surgical ventricular restoration procedures and were immediately immersed in RNAlater (QIAGEN GmbH) and stored at 4°C for <24 h before RNA extraction.	https://www.ncbi.nlm.nih.gov/geo/query/acc.cgi?acc=GSE26887
	E-MEXP-2654	GPL6244	3	The human heart tissues were obtained from different donors with commercial sources.Total RNA was extracted using Ambion miRVana miRNA isolation kit.	https://www.ebi.ac.uk/arrayexpress/experiments/E-MEXP-2654/
	E-MEXP-3396	GPL6244	10	Biopsies, 5×5×5 mm large, collected from the right atrium were cut with scissors just prior to venous cannulation. Needle biopsies using a 14G needle were collected from the left ventricle immediately after cardiopulmonary bypass was initiated. The samples were immediately placed in RNAlater solution .	https://www.ebi.ac.uk/arrayexpress/experiments/E-MEXP-3396/
	GSE67492	GPL6244	2	Right ventricular wall tissues were obtained from patients at autopsy. Qiagen RNEasy extraction of total RNA was performed	https://www.ncbi.nlm.nih.gov/geo/query/acc.cgi?acc=GSE67492
	GSE79962	GPL6244	11	Left ventricular free wall tissues were obtained from donor heart not suitable for transplant. Total RNA was extracted from frozen tissue. Qiagen RNEasy extraction of total RNA was performed	https://www.ncbi.nlm.nih.gov/geo/query/acc.cgi?acc=GSE79962
	GSE21610	GPL570	8	Samples were pruned from the left ventricle near the apex. RNA extraction has been carried out with TRIzol reagent and tissue was homogenized using a rotor-stator homogenizer.	https://www.ncbi.nlm.nih.gov/geo/query/acc.cgi?acc=GSE21610
	GSE29819	GPL570	12	The transmural LV and RV tissue samples were collected from the ventricular free walls, immediately frozen in liquid nitrogen. Total RNA was extracted from ∼30 mg myocardial tissue using a commercial RNA-isolation kit.	https://www.ncbi.nlm.nih.gov/geo/query/acc.cgi?acc=GSE29819
	GSE76701	GPL570	4	Left ventricle tissue samples were homogenized in lysis buffer and RNA isolated using the Rneasy kit.	https://www.ncbi.nlm.nih.gov/geo/query/acc.cgi?acc=GSE76701
	GSE3526	GPL570	6	Tissue samples from postmortem donors. Five micrograms of total RNA was isolated using a standard Trizol protocol.	https://www.ncbi.nlm.nih.gov/geo/query/acc.cgi?acc=GSE3526
	GSE46224	GPL11154	8	Left ventricle apex tissues were collected, incubated in RNAlater for 24 hours then frozen in -80℃; RNA were extracted using TriZol, RNA quality confirmed with Qbit .	https://www.ncbi.nlm.nih.gov/geo/query/acc.cgi?acc=GSE46224
	GSE62913	GPL11154	2	Human adult heart total RNA samples were purchased commercially from Clontech and Agilent.	https://www.ncbi.nlm.nih.gov/geo/query/acc.cgi?acc=GSE62913
	GSE52601	GPL10558	4	Nonfailing postnatal cardiac tissue was obtained from the National Human Tissue Resource Center. The tissue samples were immediately flash frozen in liquid nitrogen upon harvesting and stored at −80 °C until processing. Tissue samples were homogenized in 20× volume of TRIzol using a mechanical bead mill.	https://www.ncbi.nlm.nih.gov/geo/query/acc.cgi?acc=GSE52601
	GSE63045	GPL10558	3	Atrial tissues of normal subjects were purchased from BioChain institute,Inc. Trizol extraction of total RNA was performed.	https://www.ncbi.nlm.nih.gov/geo/query/acc.cgi?acc=GSE63045
	GSE57338	GPL11532	136	Left ventricular free-wall tissue was harvested and snap frozen with liquid nitrogen at the time of cardiac surgery from subjects with unused donor hearts. Trizol extraction of total RNA was performed according to the manufacturer's instructions.	https://www.ncbi.nlm.nih.gov/geo/query/acc.cgi?acc=GSE57338
	GSE32453	GPL6104	5	Cardiac septum tissue was put in RNAlater. Performed according to Illumina protocol	https://www.ncbi.nlm.nih.gov/geo/query/acc.cgi?acc=GSE32453
	GSE36961	GPL15389	39	Total RNA of cardiac tissue was extracted using the QIAGEN MicroRNeasy mini kit in accordance with the prescribed protocol provided with the kit.	https://www.ncbi.nlm.nih.gov/geo/query/acc.cgi?acc=GSE36961
fetal cardiac tissue	GSE50704	GPL6884	3	Fetal ventricular cardiac tissue was obtained. Cell samples were lysed in Trizol (Invitrogen). After adding 1:4 volume chloroform, aqueous and organic phases were separated. RNAs were extracted from the aqueous phase using the miRNeasy kit.	https://www.ncbi.nlm.nih.gov/geo/query/acc.cgi?acc=GSE50704
	E-MEXP-2654	GPL6244	2	The human heart tissues were obtained from different donors with commercial sources.Total RNA was extracted using Ambion miRVana miRNA isolation kit.	https://www.ebi.ac.uk/arrayexpress/experiments/E-MEXP-2654/

## Sheet: Table S3
Table S3. The maturity scores for 68 normal adult cardiac tissue and 72 ESCs samples
Sample	Maturity score
	GSE57338	GSE38662
1	1	7.62318e-05
2	0.999987	8.0716e-05
3	0.999812	0.000139011
4	0.999978	0.000946171
5	0.999969	0.000260085
6	0.999978	0.000999982
7	0.999996	0.00199996
8	0.999861	0.000999982
9	0.999058	0.00086994
10	0.999978	0.000659181
11	0.999982	0.00171297
12	0.999785	0.000668149
13	0.999081	0.000973077
14	0.999996	0.000618823
15	0.999578	0.00134527
16	0.999973	0.00118384
17	0.999924	0.00188786
18	0.999978	0.000385643
19	0.99996	0.00304479
20	0.999987	0.000103137
21	0.999897	0.00112106
22	0.999735	0.000246632
23	0.999973	0.00170849
24	0.999951	0.00186095
25	0.999834	0.000215243
26	0.994973	6.27791e-05
27	0.996816	0.00083855
28	0.999987	5.38107e-05
29	0.999978	0.000139011
30	0.999928	0.000143495
31	0.998933	0.000340801
32	0.999973	0.000139011
33	0.999987	0.000130043
34	0.999404	0.000121074
35	0.999937	0.000497749
36	0.999996	0.000130043
37	0.99996	0.00011659
38	0.999946	9.86529e-05
39	0.999498	9.86529e-05
40	0.999955	6.27791e-05
41	0.999785	0.000130043
42	0.999978	4.0358e-05
43	0.999982	0.000143495
44	0.999996	0.000107621
45	0.999901	5.82949e-05
46	0.999933	7.17476e-05
47	0.999785	9.41687e-05
48	0.999915	7.62318e-05
49	0.999964	5.82949e-05
50	0.999215	4.0358e-05
51	0.999978	3.58738e-05
52	0.999955	1.79369e-05
53	0.99996	4.48422e-05
54	0.999964	4.48422e-05
55	0.999969	4.48422e-05
56	0.999933	4.48422e-05
57	0.999978	4.0358e-05
58	0.999933	7.17476e-05
59	0.999951	3.13896e-05
60	0.999915	8.96845e-06
61	0.999785	4.93265e-05
62	0.999946	4.93265e-05
63	0.999946	3.13896e-05
64	0.999978	2.24211e-05
65	0.999996	8.0716e-05
66	0.999955	5.38107e-05
67	0.999637	4.0358e-05
68	0.999991	7.62318e-05
69		4.48422e-05
70		4.93265e-05
71		4.0358e-05
72		3.13896e-05
The average maturity score	0.9997	0.0004

## Sheet: Table S4
Table S4. The enriched pathways of DEGs for 1-year PSC-CMs
Direction	Category		Number of annotated DEGs	FDR
Down	Biological process
	GO:0072359	circulatory system development	61	0.000148451
	GO:0001525	angiogenesis	36	0.000224787
	GO:0015980	energy derivation by oxidation of organic compounds	24	0.000224787
	GO:0002376	immune system process	115	0.000271683
	GO:0032101	regulation of response to external stimulus	44	0.00101516
	GO:0043312	neutrophil degranulation	34	0.00118041
	GO:0070887	cellular response to chemical stimulus	123	0.00118041
	GO:0061298	retina vasculature development in camera-type eye	6	0.00351787
	GO:1901700	response to oxygen-containing compound	75	0.00351787
	GO:0010033	response to organic substance	123	0.00361227
	GO:0030334	regulation of cell migration	43	0.00509428
	GO:0042775	mitochondrial ATP synthesis coupled electron transport	10	0.0052102
	GO:0002576	platelet degranulation	13	0.0123354
	GO:0080134	regulation of response to stress	62	0.0123354
	GO:0002253	activation of immune response	31	0.0130519
	GO:0044281	small molecule metabolic process	85	0.0130519
	GO:2000249	regulation of actin cytoskeleton reorganization	7	0.0147578
	GO:0030198	extracellular matrix organization	24	0.0189134
	GO:0071404	cellular response to low-density lipoprotein particle stimulus	5	0.0193238
	GO:0009612	response to mechanical stimulus	17	0.0336005
	GO:0006099	tricarboxylic acid cycle	6	0.0347839
	GO:0015909	long-chain fatty acid transport	8	0.044563
	Cellular component
	GO:0070062	extracellular exosome	127	8.17093e-10
	GO:0005740	mitochondrial envelope	48	2.28289e-08
	GO:0009897	external side of plasma membrane	18	0.00699282
	GO:0030667	secretory granule membrane	20	0.00810171
	GO:0005764	lysosome	34	0.00944179
	GO:1904813	ficolin-1-rich granule lumen	12	0.0165822
	GO:0031091	platelet alpha granule	9	0.0380411
	GO:0072562	blood microparticle	9	0.0416215
	Molecular function
	GO:0031406	carboxylic acid binding	17	0.00783225
Up	Biological process
	GO:1903047	mitotic cell cycle process	77	0.000635434
	GO:0048666	neuron development	90	0.00191457
	GO:0050808	synapse organization	35	0.00208167
	GO:0000280	nuclear division	40	0.00211692
	GO:0051963	regulation of synapse assembly	17	0.0023312
	GO:0007268	chemical synaptic transmission	58	0.00400252
	GO:0000819	sister chromatid segregation	26	0.00775608
	GO:0060078	regulation of postsynaptic membrane potential	21	0.00824115
	GO:0050953	sensory perception of light stimulus	25	0.0125615
	GO:0060601	lateral sprouting from an epithelium	6	0.0137456
	GO:0019228	neuronal action potential	9	0.0438007
	Cellular component
	GO:0045202	synapse	85	4.22755e-07
	GO:0120038	plasma membrane bounded cell projection part	95	4.22755e-07
	GO:0034703	cation channel complex	32	8.48914e-06
	GO:0000775	chromosome, centromeric region	28	1.6909e-05
	GO:0071944	cell periphery	285	0.000118789
	GO:0044441	ciliary part	38	0.000152146
	GO:0005871	kinesin complex	10	0.00199708
	GO:0031224	intrinsic component of membrane	246	0.00385158
	GO:0015630	microtubule cytoskeleton	75	0.0179712
	GO:0044430	cytoskeletal part	92	0.0323322
	GO:0031467	Cul7-RING ubiquitin ligase complex	3	0.0486536
	Molecular function
	GO:0005261	cation channel activity	38	0.000297406
	GO:0022836	gated channel activity	40	0.000297406
	GO:0003777	microtubule motor activity	14	0.00317847
